# Supplementary material for: Novel Antiviral Molecules against Ebola Virus Infection
Source: Int J Mol Sci. 2023 Sep 30;24(19):14791. doi: 10.3390/ijms241914791 (PMC10573436; doi:10.3390/ijms241914791)
Supplement: Supplementary file 1 [file ijms-24-14791-s001.zip]

Archive with 1 entries (1 files):
- ijms-2611142-supplementary.pdf
